# Supplementary material for: Serious Bacterial Infections in Preterm Infants: Should Their Age Be “Corrected”?
Source: J Clin Med. 2023 May 1;12(9):3242. doi: 10.3390/jcm12093242 (PMC10178985; doi:10.3390/jcm12093242)
Supplement: Supplementary file 1 [file jcm-12-03242-s001.zip]

Archive with 1 entries (1 files):
- jcm-2299369-supplementary.pdf
